# Supplementary material for: Five-Year Outcomes of Endovascular Aortoiliac Reconstruction in Complex Lesions: A Retrospective Single-Center Study
Source: J Clin Med. 2026 Jul 10;15(14):5409. doi: 10.3390/jcm15145409 (PMC13410659; doi:10.3390/jcm15145409)
Supplement: Supplementary file 1 [file jcm-15-05409-s001.zip]

Archive with 1 entries (1 files):
- jcm-4297163-supplementary.pdf
